# Supplementary material for: FKBP51 in glutamatergic forebrain neurons promotes early life stress inoculation in female mice
Source: Nat Commun. 2025 Mar 14;16:2529. doi: 10.1038/s41467-025-57952-x (PMC11912546; doi:10.1038/s41467-025-57952-x)
Supplement: Supplementary file 4 — Source Data [file 41467_2025_57952_MOESM4_ESM.xlsx]

## Sheet: Overview
Source Data File
NCOMMS
FKBP51 in glutamatergic forebrain neurons promotes early life stress inoculation in female mice
van Doeselaar et al. 2024

## Sheet: Figure 1
Figure 1
			Panel B		Panel C		Panel E						Panel F
ID	Condition	Genotype	OF total distance	OF inner zone distance	Distance in OA	Time in OA	Exploration novel object (s)	Exploration old object (s)	Discrimination index NOR	Exploration novel location (s)	Exploration old location(s)	Discrimination index SOR	Distance in target quadrant	Distance other platforms	Relative distance	Latency (La) Training Day (TD) 1, Trial (Tr) 1	La TD1T2	La TD1T3	La TD1T4	La TD2T1	La TD2T2	La TD2T3	La TD2T4	La TD3T1	La TD3T2	La TD3T3	La TD3T4	La TD4T1	La TD4T2	La TD4T3	La TD4T4	La TD5T1	La TD5T2	La TD5T3	La TD5T4
12	Control	CRE+	70.152	7.386	2.74	52.4	1.6	0	100	1.5	0.2	88.2353	1.473	3.95	27.1621	90	90	90	90	90	90	90	90	90	90	90	90	90	90	66.7	90	32.7	90	90	35.2
16	Control	CRE+	67.085	4.17	0.587	22.2	28.3	4.2	87.0769	16.5	11.5	58.9286	6.033	5.651	51.6347	90	70.5	70.8	41.9	90	12.1	61.2	2.1	90	1.4	16	20.4	9.1	7.7	12.7	73.1	17.7	18.6	2.8	8.7
26	Control	CRE+	50.486	4.69	0.711	19.4	7.4	4.7	61.157	1.3	2.7	32.5	1.044	0.934	52.7806	90	90	90	90	90	90	90	90	90	90	90	90	90	90	90	90	90	90	90	90
32	Control	CRE+	68.603	5.642	2.104	28.8	17.8	10.1	63.7993	26.1	3.1	89.3836	0.94	3.841	19.6612	90	90	90	90	42.6	90	90	90	90	14.3	90	90	90	1.9	21.4	7.4	90	90	9.7	90
42	Control	CRE+	66.176	6.518	0.064	2.9				2.8	0	100	0.426	3.819	10.0353	90	90	34.7	90	90	90	8.3	90	90	90	90	90	90	90	90	90	34.5	90	90	90
46	Control	CRE+	46.543	12.105	0.418	11	16.5	1.4	92.1788	12.6	6.9	64.6154	2.841	5.665	33.4	90	21.3	90	22	11.3	11.5	14.8	14.6	17.1	12.1	90	21.8	44.6	24	37.5	61.4	90	90	41.2	39.2
48	Control	CRE+	42.236	7.094	0.062	3.8				1.9	0.6	76	0.769	9.058	7.82538	90	90	14.9	9.6	3.3	9.1	24.5	19.8	7.7	90	90	90	18.4	90	90	90	90	90	90	90
52	Control	CRE+	57.471	6.3	1.247	41.5	15.3	16	48.8818	13.5	7.4	64.5933	4.876	8.028	37.7867	90	90	90	90	90	5.8	26.9	90	90	90	90	90	90	90	90	90	52.3	3.8	5.5	21.1
54	Control	CRE+	73.203	6.839	2.648	54.7	15.2	5.8	72.381	24.6	14.1	63.5659	2.069	8.527	19.5262	15.3	90	55	12.5	90	4.7	90	34.6	22.2	3.1	57.4	8.9	0.5	4.5	7.8	7	18.8	1.6	15.6	12.1
64	Control	CRE+	57.606	5.249	1.519	46.2	9.8	6.9	58.6826	32.6	3.8	89.5604	3.253	9.071	26.3957	90	17.9	18.5	90	34.9	31.4	18.8	44.2	2.5	30.2	90	40.8	58.5	4.2	5.3	4.5	1.6	13.7	18.1	54.1
14	Control	wt	42.546	5.421	0.471	19.5				1.7	0.7	70.8333
28	Control	wt	66.087	11.496	1.299	36.7	2.2	1.6	57.8947	1.9	1.6	54.2857	2.918	8.906	24.6786	90	90	90	90	90	3.7	11.3	34.8	11.2	19.9	3.8	4.8	8.9	90	9.3	90	90	50	5.4	44.3
30	Control	wt	65.39	4.789	0.03	6.2	3.9	1.4	73.5849				0.335	2.865	10.4688	90	90	86.6	23.8	90	26.5	14.2	2	4.3	83.4	36.7	5.1	17.5	90	35.1	34.1	90	53.7	76.1	18.9
34	Control	wt	52.135	4.478	0	1				1	1.2	45.4545	0.923	1.662	35.706	90	90	90	90	90	5.5	1.3	51.9	90	55.6	90	31.5	90	90	90	33.9	90	41.8	5.9	90
36	Control	wt	20.473	5.118	0.103	11				4.7	0.6	88.6792
44	Control	wt	28.535	4.522	0.125	8.6	25.8	20.3	55.9653	7.1	8	47.0199	0.36	2.525	12.4783	90	7.8	90	90	90	28.8	65.8	56.4	90	90	90	76.3	90	90	90	90	90	90	90	90
50	Control	wt	44.129	4.96	0.771	15.3	8.5	3.1	73.2759	15.5	6.7	69.8198	2.695	9.488	22.121	25.6	25.6	26.3	90	30.8	40.3	19.9	2.1	30.7	90	64.4	90	2.4	90	47.3	2.4	20.2	9.5	8.9	13.3
74	Control	wt	60.698	5.409	0.217	13.8	17.9	13.5	57.0064	10.3	10.3	50	0.948	1.714	35.6123	90	90	90	90	90	90	90	90	90	90	90	40.6	90	90	90	84.9	90	90	90	90
76	Control	wt	41.316	8.772	1.021	39.3							0.121	3.275	3.56302	90	90	90	90	90	90	57.2	49.4	90	90	90	90	90	83.6	90	36.4	90	75.9	32.7	16.3
10	Stress	CRE+	29.559	10.673	3.617	99.7	0.7	0.9	43.75	4.4	0.3	93.617	2.676	8.539	23.8609	90	90	90	90	90	90	90	15.6	73	90	12	11.6	90	4.8	3.9	49.6	90	72.3	13.3	13.9
18	Stress	CRE+	80.02	6.639	7.313	157.8	29.2	15.9	64.745	18.3	12	60.396	6.113	6.363	48.9981	90	83.2	90	59.1	90	90	90	67.1	17.1	26.2	27.6	90	68	5.7	15	5	26.7	6.8	10.7	4.6
24	Stress	CRE+	68.479	6.875	0.992	29.1	12.7	12.3	50.8	21.7	3.5	86.1111	3.997	7.528	34.6811	90	90	90	90	31.9	90	25.8	90	13	15.1	90	13.2	42.9	90	90	62.5	71.8	28.2	62.2	69.4
38	Stress	CRE+	73.035	5.243	4.129	115.2	15.6	9.8	61.4173	10	7.7	56.4972	2.06	7.816	20.8586	8.8	9	54.8	16.3	46.2	76	8.2	17.4	36.5	33.8	3.6	23	84.2	19.9	89	90	90	11.1	46.3	7.8
58	Stress	CRE+	100.476	11.691	4.268	86.9	12.2	8.1	60.0985	7.2	7.7	48.3221	2.887	8.881	24.5326	29.1	90	90	90	90	47.9	90	36.5	90	28.8	6.1	43.5	72.4	46.5	72.1	42.1	78.5	90	60.5	90
60	Stress	CRE+	66.37	2.411	0.722	16.4	21.1	14.7	58.9385	12.4	10.4	54.386	2.61	10.079	20.569	90	90	90	58.1	1.9	46.5	10.6	12.9	90	1.6	28.6	19	9.5	4	40.1	4.5	90	18.6	14.3	18.2
62	Stress	CRE+	85.953	15.081	2.586	64.1	18.6	19.4	48.9474	5.1	17.6	22.467	4.008	9.457	29.7661	85.9	90	90	90	90	82.3	18.4	90	90	90	90	90	90	36.9	88.3	90	81.8	10.2	17	90
66	Stress	CRE+	47.125	4.151	1.074	29.6	6.4	7.2	47.0588	21.2	6.9	75.4448	3.157	8.418	27.2743	90	90	90	90	90	90	90	6.3	78.2	90	9.5	38.2	44.3	8.4	1.9	90	1.8	9.1	13.6	90
70	Stress	CRE+	65.046	5.165	1.349	41.1	10	6.1	62.1118	3.7	2.7	57.8125
80	Stress	CRE+	25.297	7.465	2.738	595.6				1	1.3	43.4783
2	Stress	wt	48.222	13.211	7.718	313.1				3.3	1.6	67.3469	4.777	4.783	49.9686	90	90	90	6.9	90	38.2	44.7	47.5	11.1	4.6	23.3	2.7	48.3	19.1	4	35.4	79.8	11.4	14.3	4.3
4	Stress	wt	50.749	15.226	1.935	59.1				0.2	0		2.657	8.087	24.7301	90	90	90	90	90	90	90	90	46.1	42.7	0.8	4.9	90	40	34.4	8.4	1.9	59.9	53.7	90
6	Stress	wt	56.056	8.621	1.697	40.8	1.7	4.4	27.8689	1.7	0.2	89.4737	4.596	7.64	37.5613	90	90	6	90	61.1	50.4	1.1	56.4	90	90	90	7.1	45.6	11.5	5.5	31.9	22.7	8.1	26.5	32.3
8	Stress	wt	39.547	8.071	3.437	113.4				3.7	0.9	80.4348	3.016	7.962	27.4731	90	90	60.8	64.5	90	83.4	1.1	7.7	7.1	19.3	11.5	17.7	5.6	12.1	12.2	35.7	90	5.8	10.6	5.6
20	Stress	wt	49.794	9.28	7.887	151.5	8.4	17.3	32.6848	6.7	10.7	38.5057	5.549	5.364	50.8476	85.5	90	9.3	25.9	90	77.4	36.3	89.4	41.2	13.1	12.4	6	25	1.4	23.1	12.9	14.5	10.6	3.3	12.8
22	Stress	wt	55.295	6.626	3.45	83	24	12.6	65.5738	29.6	4.3	87.3156	1.008	5.009	16.7525	90	90	90	90	90	90	90	90	2.1	90	90	90	90	90	90	90	90	90	3.3	90
56	Stress	wt	47.745	5.773	1.298	54	14.3	5.6	71.8593	25.4	12.5	67.0185	4.662	7.074	39.7239	90	90	63.9	4.1	16.5	4	2.5	16.7	90	9	7.7	6.5	29.1	1.5	28.8	13.4	15.7	7	6.6	9.4
68	Stress	wt	50.299	6.312	3.778	107.7	7.7	2.7	74.0385	15.8	4.8	76.699	4.39	7.75	36.1614	90	12.5	90	90	90	9.1	5.8	19.3	10.2	11.4	1.7	26.8	90	9	2.7	49.1	6.5	9.5	81.2	3.9
72	Stress	wt	66.431	8.621	4.693	102.3	15.9	4.9	76.4423	12.2	7.5	61.9289	5.78	5.843	49.729	17	33.5	4.5	90	27.2	6.2	1.9	9.9	33.3	2.1	10.4	18	2.7	3.5	38.6	2.8	3.3	5.5	11.1	12.3
78	Stress	wt	49.835	9.318	0.736	25.5	7.3	6.6	52.518	5	3.4	59.5238	1.879	5.561	25.2554	90	90	90	90	90	31.7	7.6	1.7	90	15.6	56.1	16	33.9	90	25.8	89.8	9.2	48	8.4	90
82	Stress	wt	53.404	8.14	1.086	35.8							5.549	3.418	61.8825	10	51.3	90	90	90	35.2	1.5	15.9	30.3	53	24	40	90	15.1	41.5	2.7	90	3.9	22.1	22.2

## Sheet: Figure 3
Figure 3				Panel A																																				Panel B
ID	Condition	Genotype	Sec No	# basal spines						basal spine Length [µm]						# basal spines / 100µm						# apical spines						apical spine Length [µm]						# apical spines / 100µm						Distance from soma	WT Control
				Neuron (N)1	N2	N3	N4	N5	N6	N1	N2	N3	N4	N5	N6	N1	N2	N3	N4	N5	N6	Neuron (N)1	N2	N3	N4	N5	N6	N1	N2	N3	N4	N5	N6	N1	N2	N3	N4	N5	N6	0	1	1	1	1	1	1	1	1	1
2	Control	wt	1	50	51	50	39	45	37	35.521	36.685	44.023	30.026	39.67	25.365	14.076	13.902	11.358	12.989	11.344	14.587	54	70	58	65	53	86	34.529	36.714	35.9	28.358	30.296	56	15.639	19.0663	16.156	22.9212	17.4941	15.3571	10	1	1	7	2	5	1	1	1	1
			2	39	74	45	39	66	82	49.941	23.336	31.239	28.655	57.994	44.44	7.809	31.711	14.405	13.61	11.38	18.452	69	71	91	55	67	48	39.605	41.468	47.112	27.587	38.061	33.459	17.422	17.1216	19.3157	19.9369	17.6033	14.3459	20	1	2	5	8	5	4	2	1	4
			3	45	54	69	40	63	45	38.088	47.567	53.336	42.08	43.376	19.501	11.815	11.352	12.937	9.506	14.524	23.076	60	66	92	61	29	106	46.744	42.934	74.856	47.575	21.177	52.339	12.8359	15.3724	12.2903	12.8219	13.6941	20.2526	30	1	2	9	10	9	1	6	1	7
			4	47	59	46	55	51	42	28.278	44.1	23.005	40.932	34.35	23.435	16.621	13.379	19.996	13.437	14.847	17.922	62	61	43	62	42	58	38.82	43.709	44.766	36.021	24.244	35.707	15.9711	13.9559	9.6055	17.2122	17.3239	16.2433	40	1	4	13	9	13	2	2	2	4
			5	56	55	57	65	63	50	37.501	42.725	32.332	40.288	35.905	40.418	14.933	12.873	17.63	16.134	17.546	12.371	86	80	98	90	64	42	47.22	43.026	45.709	53.126	33.632	23.054	18.2126	18.5934	21.44	16.9409	19.0295	18.2181	50	2	12	18	8	16	5	5	5	8
			6	37	78	70	70	67	76	33.734	58.692	29.542	50.257	36.201	52.894	10.968	13.29	23.695	13.928	18.508	14.368	53	60	79	63	91	75	55.098	43.934	48.98	51.859	56.75	63.531	9.61922	13.6568	16.129	12.1483	16.0352	11.8053	60	3	8	17	6	19	12	4	8	17
6	Control	wt	1	62	87	120	70	75	76	38.948	46.99	83.244	51.838	45.286	34.576	15.919	18.515	14.415	13.504	16.561	21.981	64	45	79	50	108	102	46.449	33.984	53.431	40.347	56.841	50.854	13.7786	13.2415	14.7854	12.3925	19.0004	20.0574	70	3	9	19	7	18	19	3	19	3
			2	74	91	85	55	46	86	46.321	50.539	53.996	30.614	25.343	44.355	15.975	18.006	15.742	17.966	18.151	19.389	71	75	74	129	103	74	44.193	45.104	61.149	70.465	67.515	50.607	16.0659	16.6282	12.1016	18.307	15.2559	14.6225	80	3	12	18	11	17	11	19	15	8
			3	60	48	46	27	85	77	36.646	23.21	33.48	37.342	56.703	47.156	16.373	20.681	13.74	7.23	14.99	16.329	82	62	66	77	68	68	78.63	46.417	40.297	42.812	56.943	44.954	10.4286	13.3572	16.3784	17.9856	11.9418	15.1266	90	5	15	16	13	13	14	11	10	13
			4	48	51	62	48	55	34	32.546	36.148	39.504	27.928	44.091	36.591	14.748	14.109	15.695	17.187	12.474	9.292	37	50	68	40	35	58	33.839	26.222	32.765	26.437	28.521	55.898	10.9341	19.068	20.7539	15.1303	12.2717	10.376	100	7	9	12	13	9	1	5	13	8
			5	46	73	78	75	32	79	27.128	56.045	43.235	35.77	16.879	43.664	16.957	13.025	18.041	20.967	18.958	18.093	116	69	53	71	69	58	55.057	29.969	36.663	52.743	40.662	38.023	21.0691	23.0238	14.456	13.4615	16.9692	15.2539	110	6	8	12	10	9	2	7	6	5
			6	63	54	74	52	46	55	35.103	37.392	42.279	20.144	27.445	22.378	17.947	14.442	17.503	25.814	16.761	24.578	118	122	63	37	77	69	59.646	80.237	53.613	28.494	43.655	40.73	19.7834	15.205	11.7509	12.9852	17.6383	16.9408	120	8	12	13	10	8	7	3	3	4
4	Control	Cre+	1	60	52	65	98	74	80	32.86	42.251	37.854	61.575	52.138	48.113	18.259	12.307	17.171	15.916	14.193	16.628	73	68	97	72	68	64	46.425	43.188	42.266	39.856	41.831	36.894	15.7243	15.7451	22.9499	18.065	16.2559	17.347	130	8	10	7	10	8	10	8	11	5
			2	55	77	74	106	71	84	44.398	41.755	37.294	59.775	34.677	55.197	12.388	18.441	19.842	17.733	20.475	15.218	58	76	51	87	77	81	32.08	54.54	22.64	26.772	37.239	46.872	18.0798	13.9347	22.5265	32.4966	20.6772	17.2811	140	10	11	6	9	11	9	4	9	5
			3	25	29	48	39	149	64	15.243	17.956	18.382	36.307	73.194	41.003	16.401	16.151	26.113	10.742	20.357	15.609	103	93	56	54	65	67	55.215	47.07	28.155	25.561	37.542	37.902	18.6544	19.7578	19.8899	21.1259	17.3139	17.6772	150	8	10	4	8	9	11	4	5	4
			4	59	70	67	61	89	74	27.853	34.174	32.92	32.694	58.944	33.42	21.183	20.483	20.352	18.658	15.099	22.142	60	49	76	64	49	59	26.465	38.63	48.182	40.662	29.467	37.576	22.6715	12.6844	15.7735	15.7395	16.6288	15.7015	160	8	11	4	5	7	10	5	4	10
			5	60	73	79	56	61	82	30.848	33.131	38.425	38.779	35.763	51.653	19.45	22.034	20.56	14.441	17.057	15.875	37	63	59	90	58	91	21.83	37.575	44.777	51.642	31.326	39.441	16.9492	16.7665	13.1764	17.4277	18.515	23.0724	170	8	10	1	4	5	5	6	9	9
			6	54	63	50	44	82	60	23.725	41.563	27.24	26.857	46.95	36.836	22.761	15.158	18.355	16.383	17.465	16.288	70	74	112	113	62	56	46.166	38.808	35.444	51.855	30.466	32.398	15.1627	19.0682	31.5991	21.7915	20.3506	17.285	180	7	10	2	3	3	9	3	4	7
8	Control	Cre+	1	48	60	59	52	87	148	34.586	30.092	44.71	32.19	44.228	61.403	13.878	19.939	13.196	16.154	19.671	24.103	86	113	106	57	94	99	61.358	56.723	47.037	27.086	57.074	44.503	14.0161	19.9214	22.5355	21.0441	16.4698	22.2457	190	6	9	1	5	3	4	6	8	6
			2	111	77	106	109	102	78	49.677	50.216	71.625	57.3	34.752	33.765	22.344	15.334	14.799	19.023	29.351	23.101	78	93	105	96	99	61	39.181	33.811	39.194	54.432	56.257	26.754	19.9076	27.5058	26.7898	17.6367	17.5978	22.8003	200	4	6	1	1	3	3	3	8	4
			3	52	59					33.35	30.839					15.592	19.132					60	49	70	61	72	126	28.415	29.507	48.024	33.832	49.739	39.781	21.1156	16.6062	14.576	18.0303	14.4756	31.6734	210	2	6	1	1	1	5	4	3	4
10	Control	Cre+	1	73	73	76	78	64	83	39.5	33.027	41.112	27.861	26.259	52.842	18.481	22.103	18.486	27.996	24.373	15.707	82	72	51	70	60	59	43.631	40.328	22.555	49.241	40.061	33.59	18.794	17.8536	22.6114	14.2158	14.9772	17.5648	220	2	6	1	1	1	1	6	6	3
			2	64	50	61	92	65	52	37.259	18.97	26.908	53.426	45.069	34.904	17.177	26.357	22.67	17.22	14.422	14.898	47	46	76	67	69	39	31.726	34.796	45.776	44.594	39.625	26.303	14.8143	13.2199	16.6026	15.0244	17.4132	14.8272	230	1	5	0	1	0	1	5	3	1
			3	45	85	60	83	86	52	21.8	35.112	29.599	41.056	48.793	35.48	20.642	24.208	20.271	20.216	17.625	14.656	42	63	70	80	45	57	24.689	42.443	43.692	43.94	39.635	36.225	17.0116	14.8434	16.0212	18.2066	11.3536	15.735	240	1	4	0	0	0	2	4	5	0
			4	82	110	86	74	80	89	32.512	37.127	31.735	31.78	25.146	32.178	25.221	29.628	27.099	23.285	31.814	27.659	107	102	104	137	96	95	39.204	34.268	42.653	50.034	27.951	34.047	27.2931	29.7654	24.3828	27.3814	34.3458	27.9026	250	1	4	0	0	0	4	1	4	3
			5	84	72	109	87	148	78	36.411	30.898	44.022	27.504	49.005	43.552	23.07	23.302	24.76	31.632	30.201	17.91	65	48	123	153	225	140	42.548	32.005	44.533	62.8	72.577	39.999	15.2769	14.9977	27.62	24.3631	31.0016	35.0009	260	1	5	0	0	0	3	1	2	3
			6	75	79	36	76	69	75	37.141	41.635	25.417	45.266	28.029	31.661	20.193	18.974	14.164	16.79	24.617	23.688	98	64	82	97	116	66	44.022	30.07	46.705	41.295	43.932	42.133	22.2616	21.2837	17.557	23.4895	26.4044	15.6647	270	1	4	0	0	0	1	0	1	0
14	ELS	Cre+	1	53	93	78	57	48	58	31.714	56.351	56.747	36.38	38.159	43.587	16.712	16.504	13.745	15.668	12.579	13.307	64	75	56	37	73	135	54.975	46.037	32.795	20.606	44.462	70.16	11.6417	16.2912	17.0758	17.9559	16.4185	19.2417	280	0	0	0	0	0	4	0	4	2
			2	93	60	67	76	55	59	61.477	23.309	49.111	43.832	28.215	30.276	15.128	25.741	13.643	17.339	19.493	19.487	51	66	74	69	50	58	24.744	48.499	49.789	27.244	47.998	40.148	20.6111	13.6085	14.8627	25.3267	10.4171	14.4465	290	0	0	0	0	0	0	0	0	0
			3	45	63	66	41	28	39	25.832	29.277	23.291	16.327	12.707	22.158	17.42	21.519	28.337	25.112	22.035	17.601	78	68	52	71	55	74	52.128	50.542	24.704	47.77	22.04	33.234	14.9632	13.4542	21.0492	14.8629	24.9546	22.2664	300	0	0	0	0	0	0	0	0	0
18	Control	wt	1	53	85	90	94	97	102	36.02	39.783	39.367	46.686	43.65	39.61	14.714	21.366	22.862	20.135	22.222	25.751	96	48	96	116	86	80	54.128	17.761	40.496	51.079	40.035	47.554	17.7357	27.0255	23.706	22.7099	21.4812	16.823
			2	75	87	86	99	76	79	35.16	49.961	34.096	50.333	32.57	38.994	21.331	17.414	25.223	19.669	23.334	20.26	51	92	71	86	79	72	33.923	35.017	38.508	42.036	42.104	43.992	15.034	26.273	18.4377	20.4587	18.7631	16.3666
			3	87	52	116	125	74	69	39.998	36.536	63.987	64.315	41.489	40.835	21.751	14.233	18.129	19.436	17.836	16.897	91	69	87	59	108	68	73.885	30.851	72.926	43.157	45.419	31.613	12.3164	22.3656	11.9299	13.671	23.7786	21.5101
20	ELS	wt	1	88	104	85	108	74	62	27.903	37.689	35.94	60.435	21.43	22.381	31.538	27.594	23.651	17.87	34.531	27.702	78	77	58	39	94	100	30.002	33.161	28.18	17.36	36.355	37.338	25.9983	23.22	20.582	22.4654	25.8561	26.7824
			2	57	63	64	58	47	65	27.75	33.211	39.275	35.058	29.602	29.761	20.541	18.97	16.295	16.544	15.877	21.841	89	53	53	96	52	135	35.398	16.732	28.288	56.923	29.006	74.913	25.1427	31.6758	18.7359	16.8649	17.9273	18.0209
			3	79	61	74				35.413	26.394	25.915				22.308	23.111	28.555				112	95	84				46.894	39.911	37.686				23.8837	23.803	22.2894
			4	92	70	71	55	81	59	40.803	34.596	27.01	18.615	36.199	21.967	22.547	20.234	26.287	29.546	22.376	26.858	63	89	61	69	75	49	25.649	30.081	29.3	25.344	28.693	26.664	24.5624	29.5868	20.8191	27.2254	26.1388	18.3768
38	ELS	wt	1	80	57	89	60	65	55	37.815	27.486	36.518	28.954	31.811	18.824	21.156	20.738	24.372	20.723	20.433	29.218	94	61	67	60	57	67	45.875	24.66	27.607	32.615	19.36	32.472	20.4905	24.7364	24.2692	18.3964	29.4421	20.6332
			2	85	103	66	78	67	109	36.955	41.244	34.59	37.732	26.032	46.836	23.001	24.973	19.081	20.672	25.738	23.273	105	87	149	133	115	91	41.586	32.388	50.606	60.282	49.06	39.929	25.2489	26.8618	29.4431	22.063	23.4407	22.7905
			3	77	89	88	122	108		24.124	33.004	22.684	49.669	36.7		31.918	26.966	38.794	24.563	29.428	#DIV/0!	78	69	98	58	74	83	30.41	27.327	26.687	24.764	24.19	35.195	25.6495	25.2498	36.722	23.4211	30.5912	23.5829
			4	94	121	118	111	42	70	50.569	39.961	50.649	43.957	20.282	27.087	18.588	30.28	23.298	25.252	20.708	25.843	143	70	132	99	108	67	54.241	26.497	63.642	38.773	51.089	32.316	26.3638	26.4181	20.741	25.5332	21.1396	20.7328
44	ELS	wt	1	120	114	117	63	75	59	42.092	41.214	50.041	22.874	28.013	20.4	28.509	27.661	23.381	27.542	26.773	28.922	72	84	91	61	113	117	29.079	33.402	41.413	22.661	42.721	44.372	24.7601	25.1482	21.9738	26.9185	26.4507	26.368
			2	56	84	69	98	95	120	23.147	57.897	49.877	44.355	49.576	47.848	24.193	14.509	13.834	22.094	19.162	25.079	68	88	123	99	119	87	27.915	39.064	57.359	39.057	51.663	32.159	24.3597	22.5271	21.4439	25.3476	23.0339	27.0531
			3	119	66	58	81	85	82	45.869	42.096	40.419	38.325	35.44	34.538	25.943	15.678	14.35	21.135	23.984	23.742	110	101	112	93	96	104	49.154	49.316	55.985	33.233	43.906	44.559	22.3786	20.4802	20.0054	27.9842	21.8649	23.3398
			4	72	55	49	63	53	59	35.654	46.265	31.998	41.642	22.441	27.967	20.194	11.888	15.313	15.129	23.617	21.096	96	66	67	62	56	61	37.173	37.788	42.974	28.56	25.851	31.911	25.8252	17.4659	15.5908	21.7087	21.6626	19.1157
50	ELS	Cre+	1	90	58	104	88	68	103	51.475	33.653	45.269	37.774	26.11	41.285	17.484	17.235	22.974	23.296	26.044	24.949	108	98	67	94	149	119	39.447	36.184	24.282	37.96	53.331	32.883	27.3785	27.0838	27.5925	24.7629	27.9387	36.1889
			2	75	76	67				29.311	33.127	30.758				25.588	22.942	21.783				99	67	83	63	71		47.318	25.882	43.47	26.999	35.554		20.9223	25.8867	19.0936	23.3342	19.9696
			3	58	45	46				22.077	25.747	22.212				26.272	17.478	20.71				83	94	87	79	81		43.987	43.166	35.881	32.212	30.637		18.8692	21.7764	24.2468	24.525	26.4386
60	ELS	Cre+	1	103	109	116	87	91	72	51.41	55.022	56.144	37.392	30.857	32.677	20.035	19.81	20.661	23.267	29.491	22.034	144	130	71	113	85	84	65.927	52.192	29.991	57.22	32.228	33.062	21.8423	24.908	23.6738	19.7483	26.3746	25.4068
			2	106	104	103	77	92	114	62.622	41.504	44.362	33.992	39.226	39.437	16.927	25.058	23.218	22.652	23.454	28.907	87	86	61	109	91	112	27.776	30.981	24.634	41.013	39.157	40.954	31.322	27.7589	24.7625	26.5769	23.2398	27.3478
			3	89	98	71	115	101	129	31.642	34.127	24.689	37.6	32.124	35.716	28.127	28.716	28.758	30.585	31.441	36.118	160	109	122	91	113	88	70.295	52.779	66.571	47.23	56.134	32.361	22.7612	20.6522	18.3263	19.2674	20.1304	27.1932
			4	98	83	95	87	146	149	41.429	48.179	46.966	40.368	66.523	55.354	23.655	17.227	20.227	21.552	21.947	26.918	94	72	117	139	69	119	49.037	33.489	40.799	70.684	42.825	41.705	19.1692	21.4996	28.6772	19.665	16.1121	28.5337
[truncated: 130 more columns]

## Sheet: Figure 5 
Figure 5		Panel B			Panel C
ID	Condition	Total distance	Time in OA	Latency	Latency (La) Training Day (TD) 1, Trial (Tr) 1	La TD1T2	La TD1T3	La TD1T4	La TD2T1	La TD2T2	La TD2T3	La TD2T4	La TD3T1	La TD3T2	La TD3T3	La TD3T4	La TD4T1	La TD4T2	La TD4T3	La TD4T4	La TD5T1	La TD5T2	La TD5T3	La TD5T4
338	Control GFP	14.924	32.5	9.2	90	90	90	90	90	90	63.5	90	90	90	80.2	7.8	74.6	90	22.8	5.3	28.8	7.4	5.3	6
342	Control GFP	17.586	10	29.2	90	90	80.3	13.9	90	38.9	40.6	4.3	16.5	73.4	38.5	90	90	26.1	10.3	90	7	14.2	22.7	26.9
350	Control GFP	10.057	17.4	9.4	90	90	90	90	90	5.1	14.5	22.6	24.8	3.9	90	90	90	90	90	55.9	90	90	90	90
362	Control GFP	16.194	8.8	6.3	90	90	90	90	90	12.4	13	90	90	90	90	90	18.4	90	38.8	90	36.9	16.3	90	49.3
372	Control GFP	15.858	40.8	6.8	33.9	26.5	90	90	90	90	90	90	90	78.1	59.7	59.6	90	90	90	90	90	62.4	90	52.2
378	Control GFP	14.643	7.4	28.6	90	90	90	90	90	90	90	90	90	90	90	90	90	90	90	90	90	90	90	90
388	Control GFP	8.566	5.1	6.6	90	90	90	90	28.4	90	90	90	71	15	28.9	20.6	11.9	12.1	13.5	7.6	11.1	30.8	44.9	40.8
396	Control GFP	10.293	5.2	6.2	90	90	90	90	90	90	22.2	17.8	90	20.1	27.2	76.9	26.8	31.7	42.3	8.3	20.2	7	16.5	8.7
402	Control GFP	11.203	24.6	16.4	90	90	8	90	90	8.7	90	5.2	35.6	90	90	18.5	26	7.6	69.3	12	23.7	29.5	31.5	9.1
406	Control GFP	10.671	3.2		90	90	90	90	90	90	9.6	6.6	6.9	4.7	72.4	7.6	51.4	90	90	22	90	23.2	80.2	31.6
410	Control GFP	13.02	42.6	8.7	90	90	46.6	90	9.6	90	10	90	90	90	50.6	90	90	90	8.9	90	22	5.6	13.7	3.4
414	Control GFP	7.359	5	15.2	48.9	90	90	90	90	13	18.1	45.9	25.4	34.5	88.2	7.7	21.8	14.8	5.2	8.1	27.3	54.4	17.7	9.7
418	Control GFP	9.339	6.5	6.4	90	90	90	90	90	90	90	90	45.8	31.7	14.5	46	33.9	19.4	14.4	3.4	1.1	7.8	34.7	67.5
428	Control GFP	13.253	25.1	6	90	90	90	90	90	90	90	90	90	90	90	26.8	10.6	5.5	60.7	16.6	7.2	8.6	35	12
432	Control GFP	15.647	20.9	17.1	90	90	90	90	90	6.4	90	90	90	90	90	90	90	7.5	37	11	90	90	90	17.7
340	mTcf4 overexpression	10.537	34.5	7.2	90	90	90	90	41.9	90	12.3	27.7	12.8	15.4	6.1	33	90	20.9	54.4	39.8	90	90	79	66.8
346	mTcf4 overexpression	8.195	1	3.8	90	90	90	90	90	90	75.3	13.4	90	90	90	90	90	5.1	5.9	2.5	16.1	90	73.2	3.5
358	mTcf4 overexpression	11.183	38.2	6	90	90	90	90	90	90	90	90	90	90	90	64.4	90	69.7	30.1	35	27.6	46.8	31.4	77.4
370	mTcf4 overexpression	12.287	24	9.1	90	90	90	90	90	90	90	90	21.8	2.2	9.5	37.5	21.1	2.6	90	2.3	1.8	4.6	4.8	63.1
376	mTcf4 overexpression	17.656	53.9	5	90	90	90	90	90	90	47	14.8	16.8	10.6	2.3	22.6	3.4	3	52.5	90	77.3	90	90	30.4
380	mTcf4 overexpression	17.242	40.6	7.2	29.6	90	90	90	11.2	69.7	90	16.3	3	1.1	1.5	4.9	90	9.1	16.9	27.4	19.2	9.7	4.2	7.8
394	mTcf4 overexpression	16.272	14.6	7.1	90	90	90	90	90	90	90	63.5	90	8.8	9.2	1.9	90	90	90	6.4	15.7	4.2	4.5	3.6
398	mTcf4 overexpression	12.872	33.3	7.4	90	90	90	90	90	90	35.5	20.5	2.2	28.9	2.2	69.9	25.1	52.9	11.6	16.4	19.8	1.9	13.2	15.2
404	mTcf4 overexpression	10.763	43.3	3.1	66.7	14.8	8.3	25.9	90	11.4	90	90	90	29.7	8.5	5.8	41.3	7.3	4.7	36.8	26.9	11.9	90	50.5
408	mTcf4 overexpression	11.187	13.7		90	42.4	90	90	9.1	34.4	90	2	15	16.8	17.6	67.2	29.7	90	90	90	90	90	90	90
412	mTcf4 overexpression	16.082	40.7	4	78.4	90	90	90	47.7	90	90	90	46.7	21.1	29.5	39.6	12	90	6.8	60.4	90	10	6	60.6
416	mTcf4 overexpression		51.7	7.8	35.3	16.8	6.6	7.7	37.9	79	90	35.4	14.2	21.1	53.9	15.9	87.1	90	90	90	90	90	29.7	90
422	mTcf4 overexpression	12.553	8.4	5.3	8.6	90	90	90	90	90	56.8	7.8	1.8	29.2	10.6	21	3.4	17.5	6.5	19.7	11.4	16.2	26.8	6.5
430	mTcf4 overexpression	10.343	24.7	0.9	90	90	90	90	90	27.8	7.2	90	90	69.7	69.7	31.8	7.5	22.1	14.8	21.9	11.4	11.1	2.7	9
436	mTcf4 overexpression	9.611	11.5	10.4	90	90	30	90	90	90	90	90	90	90	90	90	90	90	25	90	90	90	90	56.8

## Sheet: Extended Figure 1
Extended figure 1
			Panel A (females)							Panel B (males)
ID	Condition	Genotype	Body weight P9	Body weight baseline	Adrenal_weight	Corticosterone	ID	Condition	Genotype	Body weight P9	Body weight baseline	Adrenal_weight	Corticosterone
12	Control	CRE+	4.18	25.42	0.000125472	62.8	9	Control	CRE+	4.1	28.03	0.0435248	56.1
16	Control	CRE+	4.14	24.66	0.00015547	3.1	15	Control	CRE+	3.93	32.45	0.0428351	37.2
26	Control	CRE+	3.36	23.98	0.000139466	99.3	29	Control	CRE+	5.28	29.5	0.0625424	25.1
32	Control	CRE+	4.47	24.75	0.000166075	85.4	35	Control	CRE+	4.32	27.91	0.0487281	63.8
42	Control	CRE+	4.29	24.11	0.000138398	21.6	37	Control	CRE+	4	27.71	0.0431252	34.1
46	Control	CRE+	4.22	23.3	0.000182522	24.2	59	Control	CRE+	4.09	NA	NA	NA
48	Control	CRE+	3.36	23.28	0.000156499	10	69	Control	CRE+	3.8	NA	NA	NA
52	Control	CRE+	5.08	27.41	0.000161358	16.2	93	Control	CRE+	5.3	NA	NA	NA
54	Control	CRE+	4.52	26.97	0.000122356	22.8	7	Control	wt	4.08	27.15	0.0458564	15.1
64	Control	CRE+	4.41	21.87	0.000162015	4.2	11	Control	wt	3.57	25.08	0.0574163	NA
14	Control	wt	3.89				13	Control	wt	4.28	30.35	0.0481054	20.3
28	Control	wt	4.31	24.99	0.000151464	9.2	27	Control	wt	4.91	29.55	0.0465313	1.1
30	Control	wt	3.57	25.17	0.000150726	87.2	39	Control	wt	3.72	NA	NA	NA
34	Control	wt	4.28	25.87	0.000156757	3.2	41	Control	wt	4.12	27.24	0.0532305	155
36	Control	wt	3.89				47	Control	wt	4.37	25.63	0.0509169	26.2
44	Control	wt	4.2	23.8	0.000149935	51.4	49	Control	wt	4.39	27.33	0.0556165	12.8
50	Control	wt	4.93	23.62	0.000151268	8.5	51	Control	wt	4.5	25.41	0.0688705	43.2
74	Control	wt	4.57	25.63	0.000142381	78.8	53	Control	wt	4.42	NA	NA	NA
76	Control	wt	5.35	24.32	0.000169524	26.8	55	Control	wt	4.41	26.11	0.0695136	53.7
10	Stress	CRE+	3.91	26.66	0.000103666	8.7	57	Control	wt	4.29	30.55	0.166612	8.7
18	Stress	CRE+	3.8	26.53	0.00016494	6.5	61	Control	wt	4.06	NA	NA	NA
24	Stress	CRE+	3	24.44	0.000115429	8.5	65	Control	wt	4.43	NA	NA	NA
38	Stress	CRE+	3.92	25.75	0.000168619	38.2	67	Control	wt	4.4	27.69	0.0633803	25.6
58	Stress	CRE+	3.52	25.64	0.000155158	29.6	71	Control	wt	4.26	24.75	0.0830303	10.2
60	Stress	CRE+	4.01	22.15	0.000179503	6.8	73	Control	wt	4.07	NA	NA	NA
62	Stress	CRE+	3.05	25.1		19.1	89	Control	wt	5.05	32.6	0.051227	9.2
66	Stress	CRE+	3.44	24.74	0.000190476	33.3	91	Control	wt	5.19	31.4	0.0488854	15.7
70	Stress	CRE+	3.3				1	Stress	CRE+	4.12	26.5	0.0445283	16.6
80	Stress	CRE+	3.25				3	Stress	CRE+	3.72	29.5	0.0462712	11.4
2	Stress	wt	3.73	23.8	0.000104626	8.4	19	Stress	CRE+	3.44	27.4	0.0843066	13
4	Stress	wt	4.27	23.62	0.000134897	75.9	33	Stress	CRE+	3.13	23.9	0.0453975	51.9
6	Stress	wt	4.12	23.95	0.000134981	10.5	43	Stress	CRE+	4.32	31.72	0.0472888	23.9
8	Stress	wt	3.89	24.95	0.000146033	6.6	45	Stress	CRE+	4.11	28.45	0.0530756	9.6
20	Stress	wt	3.5	23.94	0.000177945	32.1	63	Stress	CRE+	4.2	29.31	0.0409417	34.8
22	Stress	wt	4.05	23.62	0.000127759	41.9	85	Stress	CRE+	3.75	NA	NA	NA
56	Stress	wt	3.57	24.02	0.000155686	4.7	107	Stress	CRE+	3.5	28.1	0.0530249	30.1
68	Stress	wt	3.69	24.45	0.000174172	90.9	17	Stress	wt	3.75	30.5	0.0455738	24.6
72	Stress	wt	2.83	24.61	0.00014414		21	Stress	wt	4.09	28	0.0467857	16.6
78	Stress	wt	3.69	24.82	0.000138123	13.4	23	Stress	wt	3.76	28.76	0.0511127	21.9
82	Stress	wt	2.9	23.9	0.000171466	6.1	25	Stress	wt	3.55	27.41	0.0600146	14.1
							31	Stress	wt	3.58	26.45	0.0572779	13.5
							83	Stress	wt	4.03	26.8	0.0570896	8.6
							87	Stress	wt	3.21	29.09	0.0524235	NA
							109	Stress	wt	3.13	26.45	0.0557656	29.5

## Sheet: Extended data figure 2
Extended figure 2
			Panel A		Panel B		Panel C	Panel D
ID	Condition	Genotype	Total distance travelled	Distance travelled in inner zone	Distance travelled in OA	Time spent in OA	Relative distance travelled	ID	animal	Average latency to platform D1	Average latency D2	Average latency D3	Average latency D4	Average latency D5
9	Control	CRE+	56.799	6.146	0.198	9.7	44.4574		1	74.35	90	28.175	14.75	27.325
15	Control	CRE+	48.463	4.27	0.803	36.6	36.1972		2	61.775	42.6	74.825	35.45	29.975
29	Control	CRE+	54.929	9.049	0.969	32	59.703		3	79.7	85.3	36.45	73.325	53.7
35	Control	CRE+	31.548	4.454	0.127	4.5	30.3155		4	90	44.2	83.075	27.7	13.85
37	Control	CRE+	33.553	3.088	0.033	1.1	NA		5	54.225	38.275	16.3	18.775	24.6
59	Control	CRE+	42.609	4.162	1.484	45.1	NA		6	56.275	29.65	27.1	11.075	28.45
69	Control	CRE+	37.388	3.487	0	3	NA		7	70.575	37.85	41.725	36.35	5.55
93	Control	CRE+	49.289	7.86	0.234	5.4	NA		8	58.4	72.675	52.875	13.675	27.725
7	Control	wt	52.717	4.984	0.059	4.5	37.3673		9	70.025	52.125	10.9	43.8	12.125
11	Control	wt	42.842	3.022	0.277	14	48.9659		10	90	49.7	25.425	71.675	63.05
13	Control	wt	46.253	4.467	0.037	1.2	37.3978		11	83.275	68.475	29.45	39.425	43.7
27	Control	wt	51.1	NA	0.158	7.2	41.3534		12	90	53.025	54.675	32.2	7.8
41	Control	wt	25.462	4.271	0.693	19.8	16.1068		13	90	48.675	83.975	32.475	11.025
47	Control	wt	31.889	1.957	0	1.6	NA
49	Control	wt	43.974	3.676	0.106	7.7	40.9477
51	Control	wt	38.28	5.99	0.292	15	40.0537
53	Control	wt	31.659	2.762	0.038	3.1	NA
55	Control	wt	33.567	1.701	0.025	5.2	38.6843
57	Control	wt	30.86	3.061	1.752	53	29.9286
65	Control	wt	59.804	4.588	NA	NA	NA
67	Control	wt	18.166	2.58	0	0	47.4614
71	Control	wt	28.087	3.708	0.097	3.6	23.0084
73	Control	wt	31.283	4.099	0.063	2	NA
89	Control	wt	46.533	5.995	1.424	53.9	43.6345
91	Control	wt	41.721	5.886	0.077	3.6	34.5526
95	Control	wt	44.498	5.689	0	1.1	NA
1	Stress	CRE+	43.545	5.65	0	1.8	46.9474
3	Stress	CRE+	36.219	6.051	1.63	65.5	25.7543
19	Stress	CRE+	50.685	6.425	0	0.1	26.2304
33	Stress	CRE+	48.159	6.248	1.884	64	9.78182
43	Stress	CRE+	48.748	3.214	0.564	17.8	NA
45	Stress	CRE+	41.949	5.306	0	0	48.3523
63	Stress	CRE+	30.243	3.274	0.83	29.5	37.4981
85	Stress	CRE+	34.183	1.934	0.16	7.4	39.5821
107	Stress	CRE+	48.212	3.496	1.063	33.8	35.745
17	Stress	wt	55.04	8.238	0.651	30.7	52.7537
21	Stress	wt	35.018	3.309	0.065	8.7	20.6017
23	Stress	wt	31.341	5.63	1.462	77.7	33.9869
25	Stress	wt	36.525	6.827	0.113	2.6	52.5652
31	Stress	wt	53.906	4.991	2.047	79.7	25.8652
83	Stress	wt	35.316	3.641	1.579	54.3	47.6099
87	Stress	wt	56.451	3.823	0	1	25.8475
109	Stress	wt	53.005	8.832	2.105	70.2	54.2256

## Sheet: Extended data figure 4
Extended figure 4
Panel A				Panel B					Panel C
Condition	Genotype	# basal spines	# apical spines	distance	WT control	WT ELS	KO control	KO ELS	time	WT Veh	WT CORT	KO Veh	KO CORT
control	WT	19.872	22.657	0	1	1	1	1	0	97.4255	100.579	100.39	99.88
control	WT	16.562	26.379	10	4.57	3.6	4.6	5.4	1	99.9776	99.4287	97.2711	99.3978
control	WT	28.876	29.283	20	10.71	10.2	8.6	11.2	2	99.612	98.9832	99.9376	100.69
control	WT	22.454	22.653	30	15.57	14.6	12.8	15.6	3	99.5178	100.32	99.6283	98.5188
control	WT	39.934	21.338	40	18.57	20	16	18	4	99.784	99.7852	100.545	96.9611
control	WT	24.766	20.502	50	20	18.6	19.8	17.6	5	101.085	99.4121	98.7595	102.703
control	WT	26.531	21.216	60	19.29	18	17	18.6	6	98.9986	99.2443	97.5292	98.8503
control	WT	35.694	27.111	70	16.29	14.8	17	14.2	7	100.353	100.781	98.0704	98.8914
control	WT	27.588	21.358	80	13.86	12.2	13.2	8.4	8	100.787	99.6763	102.578	97.9225
control	WT	21.783	20.408	90	10	10.2	10.8	6.4	9	98.7082	98.5618	99.8492	98.4677
control	WT	31.848	29.4	100	6.86	6.8	9.8	4.8	10	97.7705	101.312	100.841	97.8407
control	WT	22.231	31.708	110	4.43	5.8	8.8	4	11	99.1637	99.5698	100.679	97.2145
control	WT	20.662	25.84	120	3	3.8	7.4	3.8	12	99.8311	101.86	100.398	102.444
control	WT	40.345	18.584	130	2.14	1.8	6.2	4.2	13	102.174	100.172	101.856	102.797
control	WT	19.609	22.634	140	2.71	1.2	5.8	3.8	14	100.516	99.2722	101.461	101.367
control	WT	20.404	20.06	150	4.43	0.6	5.8	4	15	100.733	100.513	100.513	102.735
control	WT	35.134	18.464	160	1.71	0.4	4.8	3.8	16	101.259	101.057	99.7747	100.182
control	WT	17.188	19.482	170	1.86	0.2	3.8	2.8	17	100.254	99.582	100.019	99.8515
control	KO	39.953	50.386	180	0.86	0.4	2.4	3	18	102.139	99.2732	100.279	101.83
control	KO	31.745	37.42	190	0.86	0.8	1.6	2.2	19	99.9121	100.618	99.6198	101.456
control	KO	31.039	20.128	200	0.86	0.6	1.2	1.8	20	246.97	200.038	245.809	234.131
control	KO	28.461	18.826	210	0	0.6	1.2	1.2	21	228.597	175.01	224.601	207.29
control	KO	29.975	49.729	220	0	0.2	1	1	22	198.313	155.459	191.522	183.97
control	KO	17.979	20.34	230	0	0	1	0.4	23	177.524	146.328	174.513	172.861
control	KO	20.453	23.598	240	0	0	0.6	0.2	24	170.47	139.16	163.676	165.93
control	KO	20.866	29.523	250	0	0	0.6	0	25	164.307	138.226	156.744	164.497
control	KO	19.292	27.046	260	0	0	0.2	0	26	162.849	132.422	153.542	160.162
control	KO	21.31	23.11	270	0	0	0.2	0	27	158.472	133.69	148.584	157.438
control	KO	23.251	29.216	280	0	0	0	0	28	159.052	130.363	145.5	155.58
control	KO	29.884	21.648	290	0	0	0	0	29	157.272	128.056	143.45	152.237
control	KO	14.954	20.624						30	155.012	130.28	145.288	150.437
control	KO	22.032	16.056						31	151.947	126.311	143.064	150.367
control	KO	18.8	32.864						32	151.661	126.889	144.748	145.276
control	KO	32.584	19.814						33	150.154	127.151	142.735	147.978
control	KO	19.421	19.064						34	150.653	126.537	140.733	148.09
control	KO	28.903	25.062						35	151.682	124.425	143.313	150.9
ELS	WT	28.435	22.213						36	150.282	123.17	140.627	148.402
ELS	WT	20.118	22.742						37	150.107	121.784	142.205	151.407
ELS	WT	25.737	23.869						38	150.302	122.584	141.543	145.149
ELS	WT	20.979	20.483						39	149.942	121.213	145.049	141.668
ELS	WT	24.406	30.155						40	147.847	119.458	139.135	143.944
ELS	WT	21.379	31.602						41	148.463	120.733	141.673	142.488
ELS	WT	41.622	17.892						42	150.123	117.922	142.611	143.862
ELS	WT	21.957	30.428						43	148.24	116.626	143.092	142.969
ELS	WT	22.572	41.812						44	147.391	117.092	141.569	144.323
ELS	WT	30.707	19.815						45	148.186	119.625	142.982	142.673
ELS	WT	18.914	19.353						46	147.831	116.954	145.686	142.16
ELS	WT	21.48	39.111						47	147.21	117.103	145.435	141.473
ELS	WT	22.189	21.303						48	144.816	117.263	138.529	138.791
ELS	WT	17.474	34.668						49	147.215	115.425	141.628	138.971
ELS	WT	28.226	19.755						50	147.466	117.045	143.966	137.519
ELS	WT	27.868	45.776						51	148.537	114.821	144.054	140.642
ELS	WT	29.433	18.578						52	145.54	115.609	143.894	139.761
ELS	WT	18.138	16.832						53	144.354	114.563	139.494	138.098
ELS	KO	26.919	20.806						54	145.16	117.188	140.581	137.394
ELS	KO	23.679	26.777						55	144.458	116.404	142.449	138.873
ELS	KO	17.298	24.231						56	142.605	119.103	138.743	135.311
ELS	KO	20.232	30.653						57	144.866	117.995	143.11	135.524
ELS	KO	21.348	30.078						58	143.158	118.014	141.624	134.457
ELS	KO	22.168	22.024						59	144.981	117.05	143.154	136.352
ELS	KO	18.852	39.678						60	141.347	116.579	137.373	135.559
ELS	KO	30.633	35.945						61	140.239	116.402	139.323	135.32
ELS	KO	25.52	16.585						62	141.688	115.178	137.595	136.083
ELS	KO	23.978	39.061						63	142.126	116.775	142.092	135.942
ELS	KO	23.926	24.575						64	141.609	114.819	139.981	136.162
ELS	KO	28.956	25.742						65	142.126	114.571	143.17	135.543
ELS	KO	24.769	18.131						66	139.091	116.13	140.21	132.852
ELS	KO	18.271	20.15						67	144.697	114.749	141.607	131.523
ELS	KO	21.526	32.29						68	142.316	114.661	142.369	131.741
ELS	KO	21.209	20.087						69	140.385	114.372	141.129	131.266
ELS	KO	31.397	45.562						70	141.265	115.119	140.235	130.973
ELS	KO	24.988	42.027						71	142.88	113.724	138.811	134.076
									72	141.11	116.029	139.78	131.171
									73	140.21	114.118	142.878	129.907
									74	144.322	115.052	138.909	133.812
									75	142.795	115.207	140.198	127.758
									76	142.585	115.056	140.37	131.392
									77	140.862	111.478	142.418	131.404
									78	142.851	113.11	136.88	132.066
									79	140.972	114.437	139.185	131.095
									80	139.839	114.152	138.306	129.646

## Sheet: Extended data figure 5
Extended figure 5
Plcb4				Plekhg1				Tcf7l2				Rab37				Zic1
Condition	Genotype	Read count		Condition	Genotype	Read count		Condition	Genotype	Read count		Condition	Genotype	Read count		Condition	Genotype	Read count
Control	WT	458		Control	WT	311		Control	WT	125		Control	WT	75		Control	WT	183
Control	WT	514		Control	WT	410		Control	WT	129		Control	WT	111		Control	WT	168
Control	WT	553		Control	WT	458		Control	WT	237		Control	WT	153		Control	WT	293
Control	WT	408		Control	WT	335		Control	WT	115		Control	WT	59		Control	WT	149
Control	WT	595		Control	WT	465		Control	WT	231		Control	WT	131		Control	WT	362
Control	WT	514		Control	WT	476		Control	WT	155		Control	WT	73		Control	WT	300
ELS	WT	459		ELS	WT	416		ELS	WT	231		ELS	WT	110		ELS	WT	243
ELS	WT	615		ELS	WT	545		ELS	WT	274		ELS	WT	158		ELS	WT	527
ELS	WT	386		ELS	WT	263		ELS	WT	100		ELS	WT	51		ELS	WT	150
ELS	WT	754		ELS	WT	600		ELS	WT	192		ELS	WT	129		ELS	WT	420
ELS	WT	1197		ELS	WT	1165		ELS	WT	515		ELS	WT	386		ELS	WT	1033
ELS	WT	1419		ELS	WT	1618		ELS	WT	975		ELS	WT	397		ELS	WT	1036
Control	KO	553		Control	KO	419		Control	KO	154		Control	KO	93		Control	KO	279
Control	KO	484		Control	KO	260		Control	KO	97		Control	KO	51		Control	KO	160
Control	KO	747		Control	KO	612		Control	KO	347		Control	KO	210		Control	KO	625
Control	KO	475		Control	KO	358		Control	KO	215		Control	KO	113		Control	KO	319
Control	KO	726		Control	KO	764		Control	KO	406		Control	KO	251		Control	KO	584
Control	KO	508		Control	KO	409		Control	KO	219		Control	KO	103		Control	KO	301
ELS	KO	546		ELS	KO	370		ELS	KO	205		ELS	KO	114		ELS	KO	213
ELS	KO	719		ELS	KO	443		ELS	KO	311		ELS	KO	129		ELS	KO	279
ELS	KO	374		ELS	KO	468		ELS	KO	211		ELS	KO	119		ELS	KO	295
ELS	KO	628		ELS	KO	306		ELS	KO	124		ELS	KO	87		ELS	KO	162
ELS	KO	1006		ELS	KO	374		ELS	KO	285		ELS	KO	106		ELS	KO	313
				ELS	KO	1025		ELS	KO	436		ELS	KO	303		ELS	KO	740

## Sheet: Extended data figure 7
Extended figure 7
Panel A			Panel B			Panel C
Condition	Genotype	TCF4	Condition	Genotype	Nr3c1	Condition	Genotype	Nr3c2
Control	WT	1.50027	Control	WT	0.658775	Control	WT	0.324661
Control	WT		Control	WT		Control	WT
Control	WT	0.775207	Control	WT	0.656112	Control	WT	0.973539
Control	WT	1.52522	Control	WT	1.14437	Control	WT	0.908774
Control	WT	0.674148	Control	WT	1.39972	Control	WT	1.66794
Control	WT	0.52516	Control	WT	1.14102	Control	WT	1.12508
ELS	WT	0.509385	ELS	WT	1.25704	ELS	WT	0.624588
ELS	WT	1.11219	ELS	WT	0.772524	ELS	WT	0.640644
ELS	WT	1.24779	ELS	WT	1.62798	ELS	WT	0.924032
ELS	WT	1.3688	ELS	WT	1.09949	ELS	WT	1.77328
ELS	WT	0.600968	ELS	WT	1.36434	ELS	WT	1.70314
ELS	WT	0.81743	ELS	WT		ELS	WT	1.46621
Control	KO	2.22385	Control	KO	0.534923	Control	KO	1.92321
Control	KO	0.839262	Control	KO	0.712938	Control	KO	0.837638
Control	KO	0.655812	Control	KO	0.658699	Control	KO	1.04445
Control	KO	1.28282	Control	KO	1.76064	Control	KO	1.27462
Control	KO	0.465339	Control	KO	1.20491	Control	KO	1.37158
Control	KO	1.13587	Control	KO	1.62476	Control	KO	1.74608
ELS	KO	0.852711	ELS	KO	1.4795	ELS	KO	0.509737
ELS	KO	1.12226	ELS	KO	1.20007	ELS	KO	1.22659
ELS	KO	0.817446	ELS	KO	0.813147	ELS	KO	1.04172
ELS	KO	1.64617	ELS	KO	1.815	ELS	KO	1.7213
ELS	KO	0.870387	ELS	KO	1.5127	ELS	KO	1.39977
ELS	KO	1.13966	ELS	KO	1.25977	ELS	KO	0.988242

## Sheet: Extended data figure 8
Extended figure 8
Panel A			Panel B				Panel C
Condition	Genotype	TCF4	Condition	Genotype	Nr3c1	Nr3c2	Condition	Genotype	Plcb4	Plekhg1	Tcf7l2	Rab37	Zic1
Control	WT	1.50027	Control	WT	0.658775	0.324661	Control	WT	0.355643		0.178895	0.922734	0.371394
Control	WT		Control	WT			Control	WT	0.087225	0.974965	0.496469	0.183031	3.03579
Control	WT	0.775207	Control	WT	0.656112	0.973539	Control	WT	0.310974	0.329028	1.92382	1.25262	1.22143
Control	WT	1.52522	Control	WT	1.14437	0.908774	Control	WT	2.18971	1.44965	2.55752	0.376124	0.167912
Control	WT	0.674148	Control	WT	1.39972	1.66794	Control	WT	0.999024	1.1006	0.496694	2.53561	0.370988
Control	WT	0.52516	Control	WT	1.14102	1.12508	Control	WT	2.05742	1.14576	0.346606	0.729876	0.832485
ELS	WT	0.509385	ELS	WT	1.25704	0.624588	ELS	WT	0.791594	4.69144	1.64909	0.376165	2.27842
ELS	WT	1.11219	ELS	WT	0.772524	0.640644	ELS	WT	1.08711	1.99983	3.94714	0.27832	0.666578
ELS	WT	1.24779	ELS	WT	1.62798	0.924032	ELS	WT	0.755462	0.946883	0.578193	0.99544	1.15662
ELS	WT	1.3688	ELS	WT	1.09949	1.77328	ELS	WT		0.390575	0.950877		0.949158
ELS	WT	0.600968	ELS	WT	1.36434	1.70314	ELS	WT	2.31818	0.969088	1.62064	1.0961	0.506817
ELS	WT	0.81743	ELS	WT		1.46621	ELS	WT	0.329537	0.49046	0.389399	0.448004	1.91927
Control	KO	2.22385	Control	KO	0.534923	1.92321	Control	KO	0.631857	1.49724	0.688133	0.191694	0.828922
Control	KO	0.839262	Control	KO	0.712938	0.837638	Control	KO	0.364638	3.10164	3.40635	0.145246	2.50705
Control	KO	0.655812	Control	KO	0.658699	1.04445	Control	KO	0.417785	0.726385	0.519606	0.50822	0.37118
Control	KO	1.28282	Control	KO	1.76064	1.27462	Control	KO	5.81701	2.18587	5.35793	0.532263	5.7693
Control	KO	0.465339	Control	KO	1.20491	1.37158	Control	KO	2.49138	1.49744	5.63374	0.812293	1.51281
Control	KO	1.13587	Control	KO	1.62476	1.74608	Control	KO	0.443187	1.0284	2.22476	0.318167	0.343709
ELS	KO	0.852711	ELS	KO	1.4795	0.509737	ELS	KO	0.371149	2.67363	1.55062	0.159596	0.714353
ELS	KO	1.12226	ELS	KO	1.20007	1.22659	ELS	KO	1.77379	4.98397	6.4634	0.409907
ELS	KO	0.817446	ELS	KO	0.813147	1.04172	ELS	KO	0.326445	0.852733	0.131672	1.20639
ELS	KO	1.64617	ELS	KO	1.815	1.7213	ELS	KO		0.129418	0.35775	1.8954	0.319532
ELS	KO	0.870387	ELS	KO	1.5127	1.39977	ELS	KO	0.235644	0.292033	2.11228	1.62682	0.423553
ELS	KO	1.13966	ELS	KO	1.25977	0.988242

[truncated: 1 more sheets: Extended data figure 10]
